# Supplementary material for: Ultrasensitive antibody-aptamer plasmonic biosensor for malaria biomarker detection in whole blood
Source: Nat Commun. 2020 Dec 1;11:6134. doi: 10.1038/s41467-020-19755-0 (PMC7708447; doi:10.1038/s41467-020-19755-0)
Supplement: Supplementary file 4 — Source Data [file 41467_2020_19755_MOESM4_ESM.xlsx]

## Sheet: Figure 4a
		process (1)
		time	intensity										mean	SD
		min	a.u.										a.u.	a.u.
		0	10.6864	3.37596	5.49358	3.22922	2.85257	1.16745	1.35501	1.10165	1.20259	1.09069	3.15552	3.0151
		5	12.1982	10.9712	11.7283	0.762486	4.9253	0.598917	4.3097	0.596476	1.15486	0.581344	4.78268	4.98638
		10	13.1391	18.4795	6.56831	5.08099	2.74831	1.75213	2.13495	0.709535	1.31984	0.589521	5.25222	6.00928
		15	6.2969	13.4688	3.95252	10.7939	3.30252	16.4495	2.46168	8.96911	2.80497	12.0373	8.05371	5.00363
		30	31.0429	35.59	28.4156	33.3834	22.9681	29.6139	19.2769	29.137	18.0533	32.9155	28.0397	6.00383
		45	87.1752	83.561	95.5592	78.5022	89.7383	83.7411	100.972	89.7962	94.6065	96.9807	90.0633	7.00896
		60	99.7769	109.782	99.6658	113.262	98.6518	120.717	98.3108	122.236	98.0398	130.189	109.063	11.9901
		90	114.21	82.8281	142.307	75.4522	112.975	81.2968	110.034	84.5744	87.8749	89.0904	98.0642	21.0148
		120	97.7951	130.316	89	122.377	100.102	94.6327	79.2589	109.431	71.4922	94.9071	98.9313	18.0149
		240	120.852	108.371	103.734	110.168	131.304	102.886	141.316	82.3621	121.809	77.5338	110.034	20.0061
		960	149.257	149.254	126.611	139.305	121.922	160.699	127.715	154.81	137.12	134.039	140.073	12.9974
		process (2)
		time	intensity										mean	SD
		min	a.u.										a.u.	a.u.
		0	9.5508	5.44672	4.48858	2.05899	3.77066	1.56011	0.544606	0.632139	0.492637	0.135499	2.86807	2.99299
		5	11.5448	3.67062	15.5313	1.72349	17.582	3.18317	14.287	5.03928	7.78463	2.25422	8.26005	5.99182
		10	15.387	14.2481	12.3344	14.1232	6.47326	16.8588	3.19306	9.00096	3.10539	11.8472	10.6571	4.97727
		15	50.0129	57.2074	54.9785	61.698	45.8719	65.9469	45.5241	81.405	48.1981	59.6342	57.0477	11.0081
		30	145.182	163.878	136.813	176.833	136.002	150.922	138.328	151.498	133.509	157.583	149.055	14.0058
		45	239.454	233.093	215.76	214.991	217.035	203.561	192.197	194.113	199.494	190.731	210.043	16.9994
		60	178.922	205.506	178.074	191.237	178.023	198.315	177.889	190.785	179.321	192.442	187.051	9.99923
		90	179.172	196.525	183.893	208.411	179.237	217.372	185.366	214.642	179.175	196.68	194.047	15.0104
		120	181.822	195.915	184.824	211.73	183.974	189.321	174.052	182.026	169.136	177.761	185.056	12.0012
		240	210.065	210.442	219.26	216.519	209.234	198.916	199.737	194.591	220.973	170.555	205.029	14.9958
		960	195.775	202.115	186.244	209.376	182.625	227.01	177.963	222.529	177.387	239.541	202.056	22.0016

## Sheet: Figure 4c
		[PfLDH]	intensity										mean	SD
		fM	a.u.										a.u.	a.u.
		0	23.7009	5.92359	6.65459	1.07789	0.84892	2.26009	1.11553	0.675293	1.2069	0.136082	4.35998	7.15834
		1	29.2619	0.221462	1.67186	0.230985	4.46291	0.2055	0.0763593	10.5363	24.865	4.36497	7.58973	10.8085
		10	4.85846	2.35598	59.5238	19.3484	13.5503	21.7233	37.235	42.105	44.357	54.2994	29.9357	20.3194
		100	26.3101	52.7604	40.0327	32.5067	36.9135	43.5956	57.5127	26.5131	54.2079	36.9466	40.7299	11.1719
		1000	92.3605	107.29	115.473	80.8344	89.7103	77.6239	66.9977	79.4927	78.1337	68.722	85.6639	15.7612
		10000	86.2303	109.303	131.457	152.624	152.013	95.4694	93.0503	116.61	129.562	112.711	117.903	23.3699
		100000	164.507	162.784	173.887	160.703	115.681	100.702	99.1175	113.681	109.791	100.032	130.088	31.1344
		1000000	143.289	174.782	166.885	146.207	131.192	166.397	212.75	195.784	201.625	166.47	170.538	26.5274
		10000000	167.469	165.939	215.914	233.817	227.655	163.697	204.254	164.413	214.82	162.521	192.05	29.7673
		100000000	190.655	224.769	174.428	141.664	171.885	194.854	231.245	244.779	177.437	160.2	191.192	33.1218

## Sheet: Figure 4d
			intensity										mean	SD
			a.u.										a.u.	a.u.
		control	23.7009	5.92359	6.65459	1.07789	0.84892	2.26009	1.11553	0.675293	1.2069	0.136082	4.35998	7.15834
		PvLDH	27.1065	14.1745	0.78695	1.21864	10.4691	0.749138	2.13849	0.145253	34.6574	5.48202	9.69281	12.2212
		PfLDH	190.655	224.769	174.428	141.664	171.885	194.854	231.245	244.779	177.437	160.2	191.192	33.1218
